# Supplementary material for: Atrial fibrillation ablation using three-dimensional artificial intelligence module integration with intracardiac echocardiography
Source: Europace. 2026 Jan 16;28(2):euag009. doi: 10.1093/europace/euag009 (PMC12950898; doi:10.1093/europace/euag009)
Supplement: euag009_Supplementary_Data [file euag009_supplementary_data.zip]

Archive with 1 entries (1 files):
- VideoDemo.mov
